# Supplementary material for: Combination of In Situ Feeding Rate Experiments and Chemical Body Burden Analysis to Assess the Influence of Micropollutants in Wastewater on Gammarus pulex
Source: Int J Environ Res Public Health. 2019 Mar 11;16(5):883. doi: 10.3390/ijerph16050883 (PMC6427342; doi:10.3390/ijerph16050883)
Supplement: Supplementary file 1 [file ijerph-16-00883-s001.zip]

Archive with 2 entries (2 files):
- ijerph-434932-suppl xml.pdf
- ijerph-434932-suppl xml.docx
